# Supplementary material for: Temperature and genetic background drive mobilization of diverse transposable elements in a critical human fungal pathogen
Source: bioRxiv. 2025 May 23:2025.05.19.654958. Preprint. [Version 1] doi: 10.1101/2025.05.19.654958 (PMC12139950; doi:10.1101/2025.05.19.654958)
Supplement: Supplement 1 [file media-1.xlsx]

## Sheet: Sheet1
Case	Collection Point	Clade	Days After Incident Isolate Collection
7	Incident	VNBII	-
7	Relapse	VNBII	137
15	Incident	VNI	-
15	Relapse	VNI	166
15	Relapse 2	VNI	223
77	Incident	VNII	-
77	Relapse	VNII	182
77	Relapse 2	VNII	290
