# Supplementary material for: Temperature and genetic background drive mobilization of diverse transposable elements in a critical human fungal pathogen
Source: bioRxiv. 2025 May 23:2025.05.19.654958. Preprint. [Version 1] doi: 10.1101/2025.05.19.654958 (PMC12139950; doi:10.1101/2025.05.19.654958)
Supplement: Supplement 2 [file media-2.xlsx]

## Sheet: Sheet1
Isolate	AG Lab Stock	Case	Collection Point	Species	Clade	Year Isolated	Days After Incident Isolate Collection	Age	Gender	HIV Status	Treatment	Source Study
RSA-MW-36	AG0048	1	Incident	Cn1	VNI	2005		24	F	+	Flz2 + Amp3	Chen et al. 2017
RSA-MW-3335	AG0049	1	Relapse	Cn	VNI	2005	238	24	F	+	Flz + Amp	Chen et al. 2017
RSA-MW-1052	AG0069	5	Incident	Cn	VNII	2005		11	M	+	Amp	Chen et al. 2017
RSA-MW-3156	AG0070	5	Relapse	Cn	VNII	2005	153	11	M	+	Amp	Chen et al. 2017
RSA-MW-1186	AG0065	7	Incident	Cn	VNBII	2005		38	M	Unknown	Flz	Chen et al. 2017
RSA-MW-3179	AG0066	7	Relapse	Cn	VNBII	2005	137	38	M	Unknown	Flz	Chen et al. 2017
RSA-MW-1340	AG0050	8	Incident	Cn	VNI	2005		45	M	+	Flz	Chen et al. 2017
RSA-MW-3393	AG0051	8	Relapse	Cn	VNI	2005	144	45	M	+	Flz	Chen et al. 2017
RSA-MW-1746	AG0071	9	Incident	Cn	VNII	2005		10	F	+	Flz	Chen et al. 2017
RSA-MW-3615	AG0072	9	Relapse	Cn	VNII	2005	138	10	F	+	Flz	Chen et al. 2017
RSA-MW-2799	AG0052	14	Incident	Cn	VNI	2006		27	M	+	Flz	Chen et al. 2017
RSA-MW-5913	AG0053	14	Relapse	Cn	VNI	2006	145	27	M	+	Flz	Chen et al. 2017
RSA-MW-506	AG0054	15	Incident	Cn	VNI	2006		24	F	+	Flz	Chen et al. 2017
RSA-MW-3877	AG0055	15	Relapse	Cn	VNI	2006	166	24	F	+	Flz	Chen et al. 2017
RSA-MW-5465	AG0056	15	Relapse 2	Cn	VNI	2006	223	24	F	+	Flz	Chen et al. 2017
RSA-MW-1485	AG0057	22	Incident	Cn	VNI	2006		34	M	+	Flz + Amp	Chen et al. 2017
RSA-MW-4085	AG0058	22	Relapse	Cn	VNI	2006	151	34	M	+	Flz + Amp	Chen et al. 2017
RSA-MW-500	AG0082	31	Incident	Cg4	VGIV	2007		34	M	+	Amp	Chen et al. 2017
RSA-MW-2343	AG0083	31	Relapse	Cg	VGIV	2007	124	34	M	+	Amp	Chen et al. 2017
RSA-MW-1281	AG0073	45	Incident	Cn	VNII	2007		36	M	Unknown	Unknown	Chen et al. 2017
RSA-MW-2645	AG0074	45	Relapse	Cn	VNII	2007	131	36	M	Unknown	Unknown	Chen et al. 2017
RSA-MW-3980	AG0084	67	Incident	Cg	VGIV	2007		46	M	+	Amp	Chen et al. 2017
RSA-MW-6610	AG0085	67	Relapse	Cg	VGIV	2007	135	46	M	+	Amp	Chen et al. 2017
RSA-MW-628	AG0059	76	Incident	Cn	VNI	2008		39	M	+	Flz	Chen et al. 2017
RSA-MW-2914	AG0060	76	Relapse	Cn	VNI	2008	150	39	M	+	Flz	Chen et al. 2017
RSA-MW-852	AG0075	77	Incident	Cn	VNII	2008		40	F	+	Flz + Amp	Chen et al. 2017
RSA-MW-3316	AG0076	77	Relapse	Cn	VNII	2008	182	40	F	+	Flz + Amp	Chen et al. 2017
RSA-MW-4119	AG0077	77	Relapse 2	Cn	VNII	2008	290	40	F	+	Flz + Amp	Chen et al. 2017
RSA-MW-913	AG0067	81	Incident	Cn	VNBII	2008		49	M	+	Flz	Chen et al. 2017
RSA-MW-2967	AG0068	81	Relapse	Cn	VNBII	2008	146	49	M	+	Flz	Chen et al. 2017
RSA-MW-2163	AG0061	82	Incident	Cn	VNI	2008		29	F	+	Amp	Chen et al. 2017
RSA-MW-3747	AG0062	82	Relapse	Cn	VNI	2008	182	29	F	+	Amp	Chen et al. 2017
RSA-MW-2015	AG0063	87	Incident	Cn	VNI	2008		29	F	+	Amp	Chen et al. 2017
RSA-MW-3474	AG0064	87	Relapse	Cn	VNI	2008	136	29	F	+	Amp	Chen et al. 2017
RSA-MW-2364	AG0078	90	Incident	Cn	VNII	2008		40	F	Unknown	Unknown	Chen et al. 2017
RSA-MW-3580	AG0079	90	Relapse	Cn	VNII	2008	147	40	F	Unknown	Unknown	Chen et al. 2017
RSA-MW-2399	AG0080	91	Incident	Cg	VGI	2008		36	M	+	Amp	Chen et al. 2017
RSA-MW-4243	AG0081	91	Relapse	Cg	VGI	2008	224	36	M	+	Amp	Chen et al. 2017
Cockatoo guano			Also refered to as Coackatoo unpassaged (CU), isolated from cockatoo excreta	Cn	VNII	2000						Nosanchuk et al. 2000
PU			Unpassage patient strain	Cn	VNII	2000		72	F	-	Amp + 5-FC5	Nosanchuk et al. 2000
CPL1			Cockatoo-passaged lung	Cn	VNII							Sephton-Clark et al. 2023
CPL2			Cockatoo-passaged lung	Cn	VNII							Sephton-Clark et al. 2023
CPL3			Cockatoo-passaged lung	Cn	VNII							Sephton-Clark et al. 2023
CP2L2_L			Cockatoo-passaged lung 2x	Cn	VNII							Sephton-Clark et al. 2023
CP2L3_L			Cockatoo-passaged lung 2x	Cn	VNII							Sephton-Clark et al. 2023
CP2B1_L			Cockatoo-passaged brain 1x, lung 1x	Cn	VNII							Sephton-Clark et al. 2023
CP2B2_L			Cockatoo-passaged brain 1x, lung 1x	Cn	VNII							Sephton-Clark et al. 2023
CP2B3_L			Cockatoo-passaged brain 1x, lung 1x	Cn	VNII							Sephton-Clark et al. 2023
CPB1			Cockatoo-passaged brain	Cn	VNII							Sephton-Clark et al. 2023
CPB2			Cockatoo-passaged brain	Cn	VNII							Sephton-Clark et al. 2023
CPB3			Cockatoo-passaged brain	Cn	VNII							Sephton-Clark et al. 2023
CP2L2_B			Cockatoo-passaged lung 1x, brain 1x	Cn	VNII							Sephton-Clark et al. 2023
CP2L3_B			Cockatoo-passaged lung 1x, brain 1x	Cn	VNII							Sephton-Clark et al. 2023
CP2B1_B			Cockatoo-passaged lung 1x, brain 1x	Cn	VNII							Sephton-Clark et al. 2023
CP2B2_B			Cockatoo-passaged brain 2x	Cn	VNII							Sephton-Clark et al. 2023
CP2B3_B			Cockatoo-passaged brain 2x	Cn	VNII							Sephton-Clark et al. 2023
1 Cryptococcus neoformans
2 Fluconazole
3 Amphotericin
4 Cryptococcus gattii
5 Flucytosine
